# Supplementary material for: Intratumoral androgen biosynthesis associated with 3β-hydroxysteroid dehydrogenase 1 promotes resistance to radiotherapy in prostate cancer
Source: J Clin Invest. 2023 Nov 15;133(22):e165718. doi: 10.1172/JCI165718 (PMC10645386; doi:10.1172/JCI165718)
Supplement: Supporting data values [file jci-133-165718-s112.xlsx]

## Sheet: Figure 1A
RT-PCR data (actin normalised)
	LNCAP_shCONTROL	LNCAP_shHSD3B1	C42_shCONTROL	C42_shHSD3B1	VCaP_shCONTROL	VCaP_shHSD3B1
	0.00782614	0.00156727	0.060395	0.0326	0.0089	0.00196
	0.00738073	0.00100189	0.0884422	0.0233	0.00565095	0.0013
	0.00778384	0.00176432	0.0810262	0.028113	0.00751509	0.0017113
	0.00833973	0.00232458	0.068	0.02325	0.006796	0.001325
	0.00847172	0.00113884	0.055	0.0326	0.00892682	0.00106
	0.00723097	0.00140679	0.05	0.0294	0.0093048	0.00104

## Sheet: Figure 1B
RT-PCR data (actin normalised)
	LAPC4_Empty Vector	LAPC4_1245A	LAPC4_1245C	RWPE1_Empty Vector	RWPE1_1245A	RWPE1_1245C
	0.51141	1.64786	1.39625	0.0497263	0.157541	0.170433
	0.558937	1.23341	1.4621	0.0416922	0.179509	0.18656
	0.537175	1.23872	1.27282	0.0493799	0.120751	0.186272
	0.648743	1.71938	1.37535	0.0525522	0.162254	0.124
	0.610544	1.50367	1.28536	0.0455834	0.172084	0.158119
	0.654809	1.19312	1.10003	0.0539825	0.165001	0.169772

## Sheet: FIGURE 1C
COLONY FORMING ASSAY
	shCONTROL_Androgen deprived Condition			shHSD3B1_Androgen deprived Condition			shCONTROL_DHEA			shHSD3B1_DHEA			shCONTROL_R1881			shHSD3B1_R1881
Gy	mean	SD	N	mean	SD	N	mean	SD	N	mean	SD	N	mean	SD	N	mean	SD	N
0	1	0.0566634	6	1	0.0442026	6	1.05065	0.754195	6	0.754195	0.129095	6	1.01347	0.181244	6	0.981244	0.0717578	6
4	0.070916	0.0185	6	0.0385	0.013233	6	0.428745	0.121718	6	0.041718	0.019208	6	0.252371	0.08855	6	0.18855	0.076568	6
8	0.003839	0.002221	6	0.001221	0.0015657	6	0.049098	0.01534	6	0.003934	0.00223842	6	0.054351	0.043435	6	0.023435	0.013133	6

## Sheet: FIGURE 1E
COLONY FORMING ASSAY
	Androgen Deprived Condition									DHEA									R1881
	RWPE1_EmptyVector			RWPE1_1245A			RWPE1_1245C			RWPE1_EmptyVector			RWPE1_1245A			RWPE1_1245C			RWPE1_EmptyVector			RWPE1_1245A			RWPE1_1245C
GY	MEAN	SD	N	MEAN	SD	N	MEAN	SD	N	MEAN	SD	N	MEAN	SD	N	MEAN	SD	N	MEAN	SD	N	MEAN	SD	N	MEAN	SD	N
0	1	0.220339	6	1	0.25	6	1	0.034483	6	1	0.069767	6	1	0.25	6	1	0.125	6	1	0.130435	6	1	0.076923	6	1	0.163636	6
4	0.127119	0.025424	6	0.15625	0.09375	6	0.293103	0.051724	6	0.21875	0.03125	6	0.244186	0.05814	6	0.671875	0.016875	6	0.402174	0.032609	6	0.288462	0.019231	6	0.372727	0.009091	6
8	0.011186	0.004237	6	0.019063	0.007813	6	0.014483	0	6	0.009625	0.0010625	6	0.026512	0.002628	6	0.109375	0.0015625	6	0.054348	0.01087	6	0.057692	0.019231	6	0.081818	0.009091	6

## Sheet: SUPPL.FIGURE1A
PROLIFERATION
LNCAP		ANDROGEN DEPRIVED MEDIA								DHEA									R1881
	shCONTROL_0GY			shHSD3B1_0GY						shCONTROL_0GY			shHSD3B1_0GY
HRS	MEAN	SD	N	MEAN	SD	N			HRS	MEAN	SD	N	MEAN	SD	N			HRS	shCONTROL_0GY			shHSD3B1_0GY
0	7.0312	0.51264	6	6.3125	0.41201	6			0	8.3102	0.42135	6	6.2321	0.3124	6			0	MEAN	SD	N	MEAN	SD	N
24	11.0521	6.84522	6	11.7181	6.35271	6			24	16.7662	6.574	6	11.3383	2.7142	6			24	5.3125	0.2456	6	6.451	0.6541	6
96	22.4324	9.31191	6	20.8786	8.82982	6			96	45.1066	8.61	6	20.0215	2.81623	6			96	20.0521	2.8014	6	16.7181	2.3763	6
168	34.1012	13.6297	6	39.8786	11.8292	6			168	60.4123	10.2426	6	28.9666	4.31117	6			168	56.4324	5.214	6	52.8786	4.8452	6
																			62.1012	8.62975	6	56.8786	7.82921	6

## Sheet: SUPPL.FIGURE1B
PROLIFERATION
C42		ANDROGEN DEPRIVED MEDIA								DHEA									R1881
HRS	C42_shCONTROL_0GY_CSM			C42_shHSD3B1_0GY_CSM				HRS	C42_shCONTROL_0GY_DHEA			C42_shHSD3B1_0GY_DHEA						HRS	C42_shCONTROL_0GY_R1881			C42_shHSD3B1_0GY_R1881
	MEAN	SD	N	MEAN	SD	N			MEAN	SD	N	MEAN	SD	N					MEAN	SD	N	MEAN	SD	N
0	5	1	6	6	1	6		0	5	1	6	5	1	6				0	5	1	6	5	1	6
24	14.8935	1.41885	6	11.0404	0.98195	6		24	13.2661	1.64552	6	12.0894	1.65864	6				24	12.3142	0.287302	6	13.8458	0.536594	6
48	36.0482	2.06303	6	30.4823	2.54556	6		48	50.3822	1.02494	6	30.3659	1.92805	6				48	41.3505	1.70018	6	44.5375	1.64795	6
96	52.2757	4.31904	6	49.3324	3.74504	6		96	73.9792	1.8718	6	54.5742	1.26126	6				96	74.3593	4.31	6	77.9993	4.12042	6

## Sheet: SUPPL.FIGURE1C
PROLIFERATION
VCAP	ANDROGEN DEPRIVED MEDIA										DHEA									R1881
	VCAP_shCONTROL_0GY			VCAP_shHSD3B1_0GY							VCAP_shCONTROL_0GY			VCAP_shHSD3B1_0GY						VCAP_shCONTROL_0GY			VCAP_shHSD3B1_0GY
HRS	MEAN	SD	N	MEAN	SD	N				HRS	MEAN	SD	N	MEAN	SD	N			HRS	MEAN	SD	N	MEAN	SD	N
0	5	1	6	5	1	6				0	5	1	6	5	1	6			0	5	1	6	5	1	6
24	13.3393	2.67035	6	7.03218	3.98797	6				24	22.5246	9.22802	6	9.21079	3.06249	6			24	17.8819	8.98528	6	11.8098	7.98136	6
120	23.5762	8.28794	6	17.4246	4.27575	6				120	38.6724	8.71305	6	13.0361	5.57679	6			120	41.6981	10.1911	6	37.2969	9.68475	6
240	36.4071	5.73576	6	29.642	7.74836	6				240	75.6675	7.07379	6	30.0077	6.30734	6			240	79.2074	9.62752	6	59.7128	7.77999	6

## Sheet: SUPPL.FIGURE1D
PROLIFERATION
LAPC4	ANDROGEN DEPRIVED MEDIA												DHEA													R1881
	LAPC4_Empty Vector_0GY			LAPC4_1245A_0GY			LAPC4_1245C_0GY						LAPC4_Empty Vector_0GY			LAPC4_1245A_0GY			LAPC4_1245C_0GY							LAPC4_Empty Vector_0GY			LAPC4_1245A_0GY			LAPC4_1245C_0GY
HRS	MEAN	SD	N	MEAN	SD	N	MEAN	SD	N			HRS	MEAN	SD	N	MEAN	SD	N	MEAN	SD	N				HRS	MEAN	SD	N	MEAN	SD	N	MEAN	SD	N
0	12.1288	0.91764	6	14.2574	0.8381	6	16.2132	1.04716	6			0	9.68327	1.0379	6	13.5147	0.94613	6	17.5957	2.76191	6				0	10.6608	1.95759	6	11.7628	0.94896	6	14.2582	1.57399	6
24	13.2531	1.40679	6	13.7889	2.92925	6	18.8072	1.61507	6			24	14.3247	0.776842	6	18.5456	1.74708	6	25.6538	4.55511	6				24	16.1214	3.67965	6	18.4613	1.96722	6	28.5691	1.9693	6
96	28.9913	1.92723	6	21.0491	3.5361	6	25.356	1.531	6			96	25.4461	1.13624	6	42.1474	3.95619	6	65.6603	4.37507	6				96	47.6774	1.95418	6	62.3681	3.56532	6	61.9092	3.80531	6
168	29.6825	1.60035	6	29.6607	3.42393	6	32.2795	0.919332	6			168	38.0091	1.67119	6	62.9286	3.45373	6	80.6316	4.10348	6				168	59.6078	5.29871	6	73.7391	3.92645	6	81.7443	4.61501	6

## Sheet: SUPPL.FIGURE1E
PROLIFERATION
RWPE1	ANDROGEN DEPRIVED MEDIA												DHEA													R1881
	RWPE1_Empty Vector_0GY			RWPE1_1245A_0GY			RWPE1_1245C_0GY						RWPE1_Empty Vector_0GY			RWPE1_1245A_0GY			RWPE1_1245C_0GY							RWPE1_Empty Vector_0GY			RWPE1_1245A_0GY			RWPE1_1245C_0GY
HRS	MEAN	SD	N	MEAN	SD	N	MEAN	SD	N			HRS	MEAN	SD	N	MEAN	SD	N	MEAN	SD	N				HRS	MEAN	SD	N	MEAN	SD	N	MEAN	SD	N
24	4.43047	0.718406	8	6.38984	0.681534	8	6.44102	2.03513	8			24	4.79414	2.56771	8	6.57852	1.11209	8	8.45	4.62201	8				24	9.38164	6.85635	8	11.634	6.10696	8	20.4691	10.6821	8
120	6.51133	2.01196	8	7.48438	1.70438	8	24.4078	2.62554	8			120	4.99922	0.91211	8	11.5828	3.96526	8	30.5004	14.5899	8				120	15.8258	8.7381	8	20.1398	14.378	8	25.4062	8.04228	8
168	16.084	6.44625	8	15.0113	6.93701	8	30.3	14.6725	8			168	17.0141	7.88518	8	40.3742	11.9162	8	75.5164	22.4195	8				168	3.39805	3.20487	8	33.3617	14.4655	8	50.4508	18.302	8

## Sheet: SUPPL.FIGURE 2A
C42 COLONY													VCAP COLONY
	shCONTROL			shHSD3B1										shCONTROL			shHSD3B1
GY	MEAN	SD	N	MEAN	SD	N							GY	MEAN	SD	N	MEAN	SD	N
0	1	0.416497	6	1	0.285774	6							0	1	0.167502	6	1	0.024352	6
4	0.334187	0.0704748	6	0.09187	0.0115893	6							4	0.218619	0.01709	6	0.055261	0.01407	6
8	0.0125	0.0018388	6	0.001	0.0001023	6							8	0.002374	0.0004019	6	6.03e-05	4.27e-05	6

[truncated: 22 more sheets: SUPPL.FIGURE 2B, FIGURE 2B and suppl.Fig3B, FIGURE 2C and suppl.Fig3A, FIGURE 2D, FIGURE 2F, FIGURE 2G, FIGURE 2H, FIGURE 3A, FIGURE 3B, FIGURE 3C AND SUPPL.FIG4E, SUPPL.FIG 4C, FIGURE 3D, SUPPL.FIG 5B, FIGURE 5A, SUPPL.FIG 6A, FIGURE 5C_SUPPL.FIG 6C, FIGURE 5D, FIGURE 5E, FIGURE 5G_SUPPL.FIG. 6F,G,H,I, FIGURE 5H …]
